# Supplementary material for: Precision Exercise in Type 2 Diabetes Mellitus: Targeting Signaling Networks for Lipid Homeostasis
Source: Metabolites. 2026 Apr 16;16(4):269. doi: 10.3390/metabo16040269 (PMC13117746; doi:10.3390/metabo16040269)
Supplement: Supplementary file 1 [file metabolites-16-00269-s001.zip]

Archive with 1 entries (1 files):
- metabolites-4239107-supplementary.pdf
